# Supplementary material for: MicroRNA-mediated control of developmental lymphangiogenesis
Source: eLife. 2019 Sep 3;8:e46007. doi: 10.7554/eLife.46007 (PMC6721793; doi:10.7554/eLife.46007)
Supplement: Figure 1—source data 1. [file elife-46007-fig1-data1.xlsx]

## Sheet: Counts > 10
microRNA ID	Transcript ID	Total counts	P-value (HMVEC vs. HUVEC)	FDR step up (HMVEC vs. HUVEC)	Ratio (HMVEC vs. HUVEC)	Fold change (HMVEC vs. HUVEC)	LSMean(HMVEC) (HMVEC vs. HUVEC)	LSMean(HUVEC) (HMVEC vs. HUVEC)
hsa-miR-204-5p	hsa-miR-204-5p	1872.49	1.29772e-09	2.88744e-07	104.727	104.727	618.261	5.90355
hsa-miR-6743-5p	hsa-miR-6743-5p	635.706	3.39967e-06	8.40475e-05	45.8459	45.8459	207.378	4.52339
hsa-miR-6836-3p	hsa-miR-6836-3p	841.327	6.37479e-07	3.60129e-05	41.2911	41.2911	273.811	6.63124
hsa-miR-4652-3p	hsa-miR-4652-3p	153.318	1.55014e-07	1.33767e-05	24.0249	24.0249	49.0637	2.0422
hsa-miR-4488	hsa-miR-4488	83.2515	0.000170571	0.00185132	18.0912	18.0912	26.2969	1.45357
hsa-miR-4787-5p	hsa-miR-4787-5p	80.6573	2.08657e-05	0.000396509	15.6867	15.6867	25.2745	1.61121
hsa-miR-6089	hsa-miR-6089	80.757	0.000254288	0.00226316	15.2685	15.2685	25.2643	1.65468
hsa-miR-4485-3p	hsa-miR-4485-3p	419.14	6.47422e-07	3.60129e-05	13.1464	13.1464	129.837	9.87626
hsa-miR-3960	hsa-miR-3960	457.878	5.23189e-05	0.000750312	10.7614	10.7614	139.649	12.9768
hsa-miR-548l	hsa-miR-548l	104.517	0.000179668	0.00185623	9.99122	9.99122	31.6692	3.16971
hsa-miR-572	hsa-miR-572	52.6351	0.000279612	0.00243975	8.63849	8.63849	15.7247	1.82031
hsa-miR-3150b-5p	hsa-miR-3150b-5p	299.997	5.96878e-06	0.000139795	8.0278	8.0278	88.9221	11.0768
hsa-miR-1290	hsa-miR-1290	33.6342	0.0015905	0.00806502	7.71998	7.71998	9.92568	1.28571
hsa-miR-1908-3p	hsa-miR-1908-3p	233.748	3.72881e-05	0.000596236	7.6165	7.6165	68.8733	9.04265
hsa-miR-3065-5p	hsa-miR-3065-5p	491.565	3.7516e-05	0.000596236	7.25425	7.25425	144.004	19.851
hsa-miR-34c-5p	hsa-miR-34c-5p	132.277	2.28672e-06	6.83036e-05	6.91505	6.91505	38.5218	5.57072
hsa-miR-326	hsa-miR-326	87.6497	0.000189364	0.0018726	6.54015	6.54015	25.3418	3.8748
hsa-miR-7108-3p	hsa-miR-7108-3p	61.4588	0.000405238	0.00297391	6.36841	6.36841	17.706	2.78028
hsa-miR-1246	hsa-miR-1246	42.0348	0.000387255	0.00294406	6.33825	6.33825	12.1022	1.90939
hsa-miR-139-5p	hsa-miR-139-5p	478.633	2.45428e-06	6.83036e-05	5.83854	5.83854	136.214	23.3302
hsa-miR-4634	hsa-miR-4634	113.646	0.000242794	0.00220497	5.49467	5.49467	32.0492	5.83278
hsa-miR-2392	hsa-miR-2392	196.728	6.60179e-06	0.000139895	5.40049	5.40049	55.3305	10.2455
hsa-miR-10400-5p	hsa-miR-10400-5p	130.954	0.000465975	0.0033445	5.37129	5.37129	36.8	6.85123
hsa-miR-338-5p	hsa-miR-338-5p	39.3973	0.000359176	0.00285417	5.19551	5.19551	11.0128	2.11967
hsa-miR-148a-3p	hsa-miR-148a-3p	1069.87	5.4069e-05	0.000750312	5.15393	5.15393	298.672	57.9504
hsa-miR-30d-5p	hsa-miR-30d-5p	4645.83	7.96255e-07	3.93704e-05	4.90236	4.90236	1286.24	262.371
hsa-miR-4451	hsa-miR-4451	72.0905	0.249181	0.361093	4.62508	4.62508	19.7582	4.27197
hsa-miR-6516-3p	hsa-miR-6516-3p	25.1284	0.00187145	0.00915159	4.50591	4.50591	6.85483	1.5213
hsa-miR-663a	hsa-miR-663a	61.4495	0.00126898	0.00680355	4.47761	4.47761	16.7437	3.73944
hsa-miR-5787	hsa-miR-5787	34.1625	0.00510712	0.0186284	4.32859	4.32859	9.25044	2.13706
hsa-miR-9985	hsa-miR-9985	150.687	0.00040766	0.00297391	4.30247	4.30247	40.7561	9.47273
hsa-miR-378a-5p	hsa-miR-378a-5p	31.0623	0.00875361	0.027824	4.18505	4.18505	8.35718	1.99691
hsa-miR-4707-5p	hsa-miR-4707-5p	42.258	0.00106786	0.00617138	4.09602	4.09602	11.3219	2.76412
hsa-miR-378c	hsa-miR-378c	1119.84	0.000819363	0.00506412	3.56861	3.56861	291.573	81.705
hsa-miR-5002-5p	hsa-miR-5002-5p	48.0408	0.00279629	0.0115218	3.45942	3.45942	12.4227	3.59096
hsa-miR-138-5p	hsa-miR-138-5p	31.4671	0.00603235	0.021137	3.43379	3.43379	8.12334	2.36571
hsa-miR-1247-3p	hsa-miR-1247-3p	53.5489	0.0164452	0.0443441	3.21043	3.21043	13.6102	4.23938
hsa-miR-6724-5p	hsa-miR-6724-5p	50.2367	0.00164351	0.00821757	3.17725	3.17725	12.7368	4.00875
hsa-miR-340-3p	hsa-miR-340-3p	25.4267	0.0124648	0.0364924	3.16031	3.16031	6.43833	2.03725
hsa-miR-148a-5p	hsa-miR-148a-5p	30.5812	0.00673502	0.022804	3.13134	3.13134	7.72631	2.46742
hsa-miR-26a-1-3p	hsa-miR-26a-1-3p	27.3372	0.00701931	0.0233104	3.12177	3.12177	6.9016	2.2108
hsa-miR-12136	hsa-miR-12136	968.65	7.33238e-05	0.000906363	3.11189	3.11189	244.359	78.5244
hsa-miR-424-3p	hsa-miR-424-3p	492.31	4.22189e-05	0.000647842	3.06866	3.06866	123.77	40.3335
hsa-miR-30b-5p	hsa-miR-30b-5p	4302.25	2.13847e-05	0.000396509	3.06333	3.06333	1081.15	352.933
hsa-miR-378a-3p	hsa-miR-378a-3p	6293.77	0.00100873	0.00598512	3.03778	3.03778	1578.35	519.574
hsa-miR-29c-3p	hsa-miR-29c-3p	1251.54	0.000985184	0.00592442	3.02026	3.02026	313.411	103.769
hsa-miR-4775	hsa-miR-4775	166.919	0.00128874	0.00682724	2.87724	2.87724	41.2893	14.3503
hsa-miR-29a-5p	hsa-miR-29a-5p	67.3235	0.00225756	0.0101476	2.682	2.682	16.3463	6.09484
hsa-miR-887-3p	hsa-miR-887-3p	134.048	0.00319746	0.0125288	2.6709	2.6709	32.5105	12.1721
hsa-miR-3152-3p	hsa-miR-3152-3p	48.8258	0.0215114	0.0543896	2.58267	2.58267	11.7325	4.54277
hsa-miR-7704	hsa-miR-7704	69.0378	0.00659832	0.0225866	2.51803	2.51803	16.4713	6.54133
hsa-miR-412-5p	hsa-miR-412-5p	61.1448	0.015932	0.0437638	2.51736	2.51736	14.587	5.79459
hsa-miR-125b-2-3p	hsa-miR-125b-2-3p	397.768	0.000385788	0.00294406	2.40621	2.40621	93.6637	38.9258
hsa-miR-3614-5p	hsa-miR-3614-5p	33.0457	0.0206033	0.0523912	2.32851	2.32851	7.70587	3.30935
hsa-miR-29b-3p	hsa-miR-29b-3p	1259.13	0.00209526	0.00961229	2.26101	2.26101	291.004	128.706
hsa-miR-3200-3p	hsa-miR-3200-3p	59.0854	0.00420594	0.0157281	2.25946	2.25946	13.6527	6.04246
hsa-miR-424-5p	hsa-miR-424-5p	875.481	0.000983628	0.00592442	2.23732	2.23732	201.683	90.1446
hsa-miR-1249-3p	hsa-miR-1249-3p	100.795	0.022811	0.0563938	2.21836	2.21836	23.1587	10.4396
hsa-miR-328-3p	hsa-miR-328-3p	299.907	0.000634847	0.00430357	2.21344	2.21344	68.8594	31.1097
hsa-miR-582-3p	hsa-miR-582-3p	752.757	0.000580235	0.00409848	2.19823	2.19823	172.463	78.4556
hsa-miR-150-5p	hsa-miR-150-5p	33.0546	0.023564	0.0576153	2.19056	2.19056	7.56483	3.45337
hsa-miR-361-3p	hsa-miR-361-3p	536.244	0.000723643	0.00468043	2.16323	2.16323	122.24	56.5079
hsa-miR-376a-5p	hsa-miR-376a-5p	258.073	0.0173509	0.045691	2.07976	2.07976	58.0922	27.9322
hsa-miR-3605-3p	hsa-miR-3605-3p	180.721	0.00646054	0.0222864	2.05225	2.05225	40.5039	19.7363
hsa-miR-212-3p	hsa-miR-212-3p	89.7902	0.0111008	0.0333775	2.04822	2.04822	20.1112	9.81885
hsa-miR-874-5p	hsa-miR-874-5p	218.301	0.00119698	0.00671703	2.03883	2.03883	48.8213	23.9457
hsa-let-7b-3p	hsa-let-7b-3p	892.203	0.00072573	0.00468043	2.0322	2.0322	199.32	98.0809
hsa-miR-151b	hsa-miR-151b	86.8324	0.00719755	0.0235508	2.01901	2.01901	19.3568	9.58731
hsa-miR-30e-5p	hsa-miR-30e-5p	543.171	0.00216065	0.0098111	1.99956	1.99956	120.696	60.3612
hsa-miR-545-5p	hsa-miR-545-5p	26.0081	0.164846	0.278921	1.98767	1.98767	5.76764	2.90171
hsa-miR-664a-5p	hsa-miR-664a-5p	36.8737	0.0678436	0.137229	1.97216	1.97216	8.15579	4.13545
hsa-miR-101-3p	hsa-miR-101-3p	1379.72	0.00257125	0.0112177	1.96492	1.96492	304.79	155.116
hsa-miR-132-5p	hsa-miR-132-5p	50.1235	0.0378254	0.0876684	1.92854	1.92854	11.0027	5.70517
hsa-miR-10395-3p	hsa-miR-10395-3p	70.1022	0.0637065	0.132474	1.92439	1.92439	15.3769	7.99053
hsa-miR-452-5p	hsa-miR-452-5p	85.68	0.0191995	0.0491022	1.92084	1.92084	18.782	9.77802
hsa-miR-660-5p	hsa-miR-660-5p	530.644	0.00386252	0.0146908	1.90901	1.90901	116.077	60.8047
hsa-miR-503-5p	hsa-miR-503-5p	111.673	0.00874579	0.027824	1.88957	1.88957	24.342	12.8823
hsa-miR-664a-3p	hsa-miR-664a-3p	152.144	0.00920397	0.0288434	1.88728	1.88728	33.1498	17.5649
hsa-miR-616-5p	hsa-miR-616-5p	37.301	0.0700308	0.140377	1.8687	1.8687	8.0994	4.33425
hsa-miR-146a-5p	hsa-miR-146a-5p	10225.5	0.0182562	0.0477884	1.8626	1.8626	2217.8	1190.7
hsa-miR-6820-3p	hsa-miR-6820-3p	184.686	0.0131161	0.0379003	1.83246	1.83246	39.8276	21.7345
hsa-miR-27a-5p	hsa-miR-27a-5p	1558.85	0.00122579	0.00671703	1.8262	1.8262	335.761	183.857
hsa-miR-582-5p	hsa-miR-582-5p	401.685	0.00293446	0.0117952	1.81366	1.81366	86.3076	47.5875
hsa-miR-877-5p	hsa-miR-877-5p	33.0596	0.198509	0.312144	1.79058	1.79058	7.0709	3.94895
hsa-miR-26b-3p	hsa-miR-26b-3p	71.591	0.052809	0.116321	1.75959	1.75959	15.2161	8.64754
hsa-miR-10b-3p	hsa-miR-10b-3p	267.264	0.00558061	0.019867	1.75405	1.75405	56.7401	32.348
hsa-miR-4785	hsa-miR-4785	51.7893	0.0551108	0.11905	1.74389	1.74389	10.9716	6.29148
hsa-miR-99a-3p	hsa-miR-99a-3p	84.3981	0.0251403	0.0611334	1.71637	1.71637	17.776	10.3567
hsa-miR-548h-3p	hsa-miR-548h-3p	28.01	0.231317	0.34497	1.69783	1.69783	5.87586	3.4608
hsa-miR-33a-5p	hsa-miR-33a-5p	64.2156	0.0480206	0.10706	1.69196	1.69196	13.4537	7.95152
hsa-miR-1208	hsa-miR-1208	28.2763	0.107594	0.199498	1.68345	1.68345	5.91301	3.51243
hsa-miR-374c-3p	hsa-miR-374c-3p	220.411	0.00953931	0.0292758	1.68116	1.68116	46.068	27.4025
hsa-miR-374b-5p	hsa-miR-374b-5p	220.411	0.00953931	0.0292758	1.68116	1.68116	46.068	27.4025
hsa-miR-619-5p	hsa-miR-619-5p	45.7861	0.103878	0.195046	1.67458	1.67458	9.55572	5.70633
hsa-miR-10b-5p	hsa-miR-10b-5p	670519	0.000237312	0.00220008	1.66899	1.66899	139764	83741.9
hsa-miR-3135b	hsa-miR-3135b	82.16	0.0937764	0.178336	1.66599	1.66599	17.1141	10.2726
hsa-miR-584-5p	hsa-miR-584-5p	855.61	0.0183862	0.0478472	1.64886	1.64886	177.533	107.67
hsa-miR-92a-1-5p	hsa-miR-92a-1-5p	185.973	0.0545254	0.118531	1.64028	1.64028	38.5122	23.479
hsa-miR-186-5p	hsa-miR-186-5p	35694.6	0.00262468	0.0112306	1.63432	1.63432	7381.59	4516.62
hsa-miR-193a-3p	hsa-miR-193a-3p	1186.04	0.0893269	0.17208	1.62384	1.62384	244.672	150.675
hsa-miR-497-5p	hsa-miR-497-5p	751.706	0.0190604	0.0491022	1.61587	1.61587	154.781	95.7881
hsa-miR-502-3p	hsa-miR-502-3p	286.939	0.0294216	0.0696415	1.61088	1.61088	59.0127	36.6338
hsa-let-7b-5p	hsa-let-7b-5p	18402.5	0.00823129	0.0265429	1.6058	1.6058	3780.12	2354.04
hsa-miR-4800-3p	hsa-miR-4800-3p	35.8661	0.178373	0.291824	1.59778	1.59778	7.35322	4.60216
hsa-miR-450a-5p	hsa-miR-450a-5p	536.247	0.0454389	0.104228	1.58064	1.58064	109.484	69.2653
hsa-miR-30a-5p	hsa-miR-30a-5p	11913	0.0306988	0.0722803	1.57629	1.57629	2429.64	1541.37
hsa-miR-27b-5p	hsa-miR-27b-5p	472.154	0.0118306	0.0353329	1.56885	1.56885	96.1179	61.2666
hsa-miR-181c-5p	hsa-miR-181c-5p	1443.01	0.012055	0.0357258	1.55031	1.55031	292.398	188.607
hsa-miR-505-3p	hsa-miR-505-3p	304.706	0.0233243	0.0573443	1.54529	1.54529	61.6642	39.9047
hsa-miR-32-5p	hsa-miR-32-5p	100.834	0.111283	0.204632	1.50224	1.50224	20.1788	13.4325
hsa-miR-628-5p	hsa-miR-628-5p	182.921	0.0789634	0.156416	1.49823	1.49823	36.567	24.4068
hsa-let-7c-5p	hsa-let-7c-5p	16482.6	0.0220341	0.0550853	1.4903	1.4903	3287.96	2206.24
hsa-miR-134-3p	hsa-miR-134-3p	29.5754	0.187582	0.301351	1.48816	1.48816	5.8963	3.96215
hsa-miR-146b-5p	hsa-miR-146b-5p	2123.6	0.080465	0.157048	1.48534	1.48534	423.049	284.817
hsa-miR-6511b-3p	hsa-miR-6511b-3p	36.189	0.168548	0.281247	1.47776	1.47776	7.1945	4.86851
hsa-miR-139-3p	hsa-miR-139-3p	42.1152	0.167368	0.281247	1.4728	1.4728	8.36128	5.67712
hsa-miR-30e-3p	hsa-miR-30e-3p	1636.4	0.0255153	0.0617082	1.46727	1.46727	324.386	221.081
hsa-miR-576-5p	hsa-miR-576-5p	53.672	0.121786	0.221203	1.46472	1.46472	10.632	7.25872
hsa-miR-4447	hsa-miR-4447	45.5301	0.169071	0.281247	1.44935	1.44935	8.9805	6.19621
hsa-miR-28-5p	hsa-miR-28-5p	5609.15	0.0163356	0.0443441	1.44766	1.44766	1105.84	763.879
hsa-miR-29a-3p	hsa-miR-29a-3p	26340.9	0.0469964	0.105857	1.43249	1.43249	5170.69	3609.59
hsa-miR-598-3p	hsa-miR-598-3p	36.5023	0.289417	0.399971	1.43004	1.43004	7.16035	5.00709
hsa-miR-532-3p	hsa-miR-532-3p	143.501	0.106868	0.19898	1.42962	1.42962	28.146	19.6878
hsa-let-7f-5p	hsa-let-7f-5p	148357	0.0164885	0.0443441	1.41114	1.41114	28942.4	20510
hsa-miR-149-5p	hsa-miR-149-5p	462.252	0.0666756	0.136315	1.41083	1.41083	90.1709	63.9132
hsa-miR-29b-1-5p	hsa-miR-29b-1-5p	115.974	0.0793173	0.156416	1.4022	1.4022	22.5652	16.0928
hsa-miR-26b-5p	hsa-miR-26b-5p	1772.68	0.0652526	0.135058	1.35561	1.35561	340.049	250.845
hsa-miR-548t-3p	hsa-miR-548t-3p	53.9074	0.237552	0.350635	1.3543	1.3543	10.3367	7.63246
hsa-miR-30b-3p	hsa-miR-30b-3p	38.4274	0.570742	0.65628	1.34936	1.34936	7.35695	5.45218
hsa-miR-195-3p	hsa-miR-195-3p	159.52	0.195971	0.309245	1.34058	1.34058	30.4552	22.718
hsa-miR-33b-5p	hsa-miR-33b-5p	96.3406	0.284239	0.398118	1.33901	1.33901	18.384	13.7295
hsa-miR-132-3p	hsa-miR-132-3p	370.232	0.124959	0.226043	1.33776	1.33776	70.6205	52.7903
hsa-miR-27b-3p	hsa-miR-27b-3p	140766	0.0553907	0.119077	1.33626	1.33626	26837.7	20084.2
hsa-miR-21-5p	hsa-miR-21-5p	286263	0.0481171	0.10706	1.33078	1.33078	54481.5	40939.5
hsa-miR-2277-5p	hsa-miR-2277-5p	78.2511	0.226135	0.34228	1.32478	1.32478	14.8638	11.2199
hsa-miR-22-3p	hsa-miR-22-3p	1.07708e+06	0.0278662	0.0670294	1.32406	1.32406	204545	154483
hsa-miR-181a-5p	hsa-miR-181a-5p	279572	0.0165418	0.0443441	1.31923	1.31923	53008.9	40181.6
hsa-miR-450b-5p	hsa-miR-450b-5p	1079.18	0.169069	0.281247	1.30862	1.30862	203.908	155.819
hsa-miR-627-5p	hsa-miR-627-5p	40.0028	0.39974	0.511828	1.29261	1.29261	7.51806	5.8162
hsa-miR-181c-3p	hsa-miR-181c-3p	127.202	0.203583	0.316764	1.29154	1.29154	23.8976	18.5032
hsa-miR-374b-3p	hsa-miR-374b-3p	155.98	0.16938	0.281247	1.27552	1.27552	29.1442	22.849
hsa-miR-4510	hsa-miR-4510	37.9292	0.939443	0.961039	1.27171	1.27171	7.07763	5.56544
hsa-miR-339-3p	hsa-miR-339-3p	1050.21	0.106435	0.19898	1.27048	1.27048	195.886	154.183
hsa-miR-340-5p	hsa-miR-340-5p	3061.11	0.15601	0.268047	1.2626	1.2626	569.399	450.972
hsa-miR-30d-3p	hsa-miR-30d-3p	281.825	0.206305	0.317116	1.26231	1.26231	52.4171	41.5246
hsa-miR-16-2-3p	hsa-miR-16-2-3p	78.6633	0.249279	0.361093	1.26104	1.26104	14.6242	11.5969
hsa-miR-136-5p	hsa-miR-136-5p	605.69	0.240691	0.353313	1.26021	1.26021	112.57	89.3266
hsa-miR-221-5p	hsa-miR-221-5p	109.837	0.255533	0.366814	1.25819	1.25819	20.3993	16.2132
hsa-miR-4662a-5p	hsa-miR-4662a-5p	68.404	0.28491	0.398118	1.25587	1.25587	12.6938	10.1076
hsa-miR-532-5p	hsa-miR-532-5p	1692.02	0.131253	0.235514	1.25429	1.25429	313.814	250.193
hsa-miR-548f-5p	hsa-miR-548f-5p	33.3114	0.441638	0.550502	1.2484	1.2484	6.16527	4.93854
hsa-miR-423-5p	hsa-miR-423-5p	4962.9	0.26341	0.373304	1.24655	1.24655	917.926	736.373
hsa-miR-3184-3p	hsa-miR-3184-3p	4962.9	0.26341	0.373304	1.24655	1.24655	917.926	736.373
hsa-miR-494-3p	hsa-miR-494-3p	64.0231	0.38041	0.49442	1.24223	1.24223	11.8233	9.51777
hsa-miR-1910-5p	hsa-miR-1910-5p	380.668	0.235089	0.348716	1.24091	1.24091	70.2653	56.6242
hsa-miR-659-5p	hsa-miR-659-5p	27.2462	0.465966	0.57439	1.23848	1.23848	5.02482	4.05726
hsa-miR-26a-5p	hsa-miR-26a-5p	207698	0.0794383	0.156416	1.23744	1.23744	38289.8	30942.7
hsa-miR-152-3p	hsa-miR-152-3p	99.2037	0.350687	0.463073	1.23416	1.23416	18.2669	14.801
hsa-miR-181a-3p	hsa-miR-181a-3p	8630.42	0.139992	0.246794	1.23237	1.23237	1588.13	1288.68
hsa-let-7a-3p	hsa-let-7a-3p	48.7064	0.394291	0.510057	1.22029	1.22029	8.92315	7.31233
hsa-miR-24-2-5p	hsa-miR-24-2-5p	62.0457	0.400261	0.511828	1.22004	1.22004	11.3659	9.31601
hsa-miR-224-3p	hsa-miR-224-3p	48.8031	0.506567	0.610236	1.21926	1.21926	8.93746	7.33023
hsa-miR-32-3p	hsa-miR-32-3p	47.4371	0.405741	0.51587	1.20488	1.20488	8.64083	7.17153
hsa-miR-5701	hsa-miR-5701	1059.84	0.218009	0.33224	1.19686	1.19686	192.469	160.811
hsa-miR-874-3p	hsa-miR-874-3p	308.087	0.249925	0.361093	1.19272	1.19272	55.8608	46.8349
hsa-miR-185-3p	hsa-miR-185-3p	32.0288	0.635824	0.714499	1.19192	1.19192	5.80553	4.87074
hsa-miR-1275	hsa-miR-1275	130.389	0.277819	0.392474	1.18144	1.18144	23.539	19.9241
hsa-miR-143-3p	hsa-miR-143-3p	12518.9	0.20666	0.317116	1.17512	1.17512	2254.46	1918.5
hsa-miR-542-5p	hsa-miR-542-5p	52.7316	0.564503	0.650788	1.17412	1.17412	9.49247	8.08474
hsa-miR-3615	hsa-miR-3615	22.0237	0.701329	0.763515	1.16839	1.16839	3.95568	3.38557
hsa-miR-4435	hsa-miR-4435	46.0864	0.640401	0.71783	1.16756	1.16756	8.27483	7.08731
hsa-miR-130b-5p	hsa-miR-130b-5p	375.602	0.407288	0.516362	1.16071	1.16071	67.2565	57.9442
hsa-miR-421	hsa-miR-421	3649.08	0.252921	0.364239	1.15584	1.15584	652.144	564.217
hsa-miR-210-5p	hsa-miR-210-5p	87.1398	0.659117	0.729619	1.1555	1.1555	15.5711	13.4755
hsa-miR-99a-5p	hsa-miR-99a-5p	3593.41	0.290466	0.400177	1.15434	1.15434	641.806	555.996
hsa-miR-374a-3p	hsa-miR-374a-3p	1931.63	0.397892	0.511828	1.1509	1.1509	344.524	299.352
hsa-let-7d-3p	hsa-let-7d-3p	1829.47	0.381092	0.49442	1.14963	1.14963	326.135	283.687
hsa-miR-140-3p	hsa-miR-140-3p	74.4781	0.490229	0.597677	1.1394	1.1394	13.2219	11.6042
hsa-miR-362-5p	hsa-miR-362-5p	83.04	0.550316	0.644853	1.12781	1.12781	14.6713	13.0087
hsa-miR-431-5p	hsa-miR-431-5p	1440.75	0.422436	0.529532	1.12354	1.12354	254.094	226.155
hsa-miR-548e-3p	hsa-miR-548e-3p	81.0502	0.549535	0.644853	1.12254	1.12254	14.2882	12.7285
hsa-miR-216b-5p	hsa-miR-216b-5p	57.0481	0.658772	0.729619	1.11854	1.11854	10.04	8.976
hsa-miR-197-3p	hsa-miR-197-3p	2665.02	0.398781	0.511828	1.11803	1.11803	468.921	419.418
hsa-miR-145-5p	hsa-miR-145-5p	96.0108	0.462635	0.571868	1.11445	1.11445	16.8679	15.1357
hsa-miR-542-3p	hsa-miR-542-3p	206.814	0.507387	0.610236	1.11142	1.11142	36.2879	32.65
hsa-miR-339-5p	hsa-miR-339-5p	344.059	0.531516	0.632419	1.10687	1.10687	60.2519	54.4344
hsa-let-7d-5p	hsa-let-7d-5p	10008.3	0.415607	0.523923	1.10547	1.10547	1751.61	1584.5
hsa-let-7i-5p	hsa-let-7i-5p	58406.5	0.41431	0.523773	1.10466	1.10466	10218.5	9250.34
hsa-miR-2355-5p	hsa-miR-2355-5p	51.6583	0.600987	0.683988	1.10028	1.10028	9.02078	8.19865
hsa-miR-30c-1-3p	hsa-miR-30c-1-3p	162.558	0.543239	0.642111	1.09852	1.09852	28.3649	25.821
hsa-let-7i-3p	hsa-let-7i-3p	161.005	0.560804	0.64989	1.09508	1.09508	28.0519	25.6164
hsa-miR-500a-3p	hsa-miR-500a-3p	323.6	0.543991	0.642111	1.0938	1.0938	56.3496	51.517
hsa-miR-17-3p	hsa-miR-17-3p	390.84	0.552573	0.645393	1.09266	1.09266	68.0245	62.2557
hsa-miR-19b-3p	hsa-miR-19b-3p	3293.23	0.501107	0.605958	1.09114	1.09114	572.795	524.949
hsa-miR-98-3p	hsa-miR-98-3p	533.408	0.534299	0.634034	1.091	1.091	92.7704	85.0322
hsa-miR-3909	hsa-miR-3909	241.637	0.588222	0.674636	1.09095	1.09095	42.0246	38.521
hsa-miR-1304-3p	hsa-miR-1304-3p	799.424	0.529935	0.632228	1.09031	1.09031	138.994	127.481
hsa-miR-1261	hsa-miR-1261	147.216	0.47065	0.578562	1.08436	1.08436	25.529	23.5429
hsa-miR-548e-5p	hsa-miR-548e-5p	54.2472	0.726141	0.778589	1.08118	1.08118	9.39387	8.68854
hsa-miR-3074-5p	hsa-miR-3074-5p	177.077	0.624801	0.707471	1.07836	1.07836	30.6255	28.4
hsa-miR-98-5p	hsa-miR-98-5p	20897.7	0.559131	0.649643	1.07064	1.07064	3601.77	3364.13
hsa-let-7f-2-3p	hsa-let-7f-2-3p	675.035	0.628208	0.707727	1.061	1.061	115.836	109.176
hsa-miR-30c-2-3p	hsa-miR-30c-2-3p	430.81	0.698951	0.763515	1.05784	1.05784	73.82	69.7835
hsa-miR-12135	hsa-miR-12135	944.881	0.627326	0.707727	1.05601	1.05601	161.77	153.19
hsa-miR-106b-5p	hsa-miR-106b-5p	827.916	0.689363	0.761207	1.05573	1.05573	141.726	134.245
hsa-miR-126-3p	hsa-miR-126-3p	135353	0.65619	0.729619	1.04663	1.04663	23072.8	22044.8
hsa-miR-4455	hsa-miR-4455	1283.25	0.703749	0.763515	1.0444	1.0444	218.519	209.229
hsa-let-7g-5p	hsa-let-7g-5p	31514.5	0.705179	0.763515	1.03945	1.03945	5354.03	5150.82
hsa-miR-3152-5p	hsa-miR-3152-5p	142.585	0.928416	0.951947	1.03549	1.03549	24.1785	23.3498
hsa-miR-324-5p	hsa-miR-324-5p	60.1345	0.857981	0.898357	1.03512	1.03512	10.1954	9.84945
hsa-miR-128-3p	hsa-miR-128-3p	4026.42	0.783729	0.830582	1.03439	1.03439	682.413	659.727
hsa-miR-1307-5p	hsa-miR-1307-5p	1833.85	0.454008	0.56434	1.02841	1.02841	309.923	301.362
hsa-miR-4677-3p	hsa-miR-4677-3p	237.388	0.995995	0.995995	1.02735	1.02735	40.0983	39.031
hsa-miR-26a-2-3p	hsa-miR-26a-2-3p	99.6789	0.906318	0.931435	1.02624	1.02624	16.8283	16.398
hsa-miR-550a-5p	hsa-miR-550a-5p	90.9868	0.658906	0.729619	1.02582	1.02582	15.3578	14.9712
hsa-miR-4645-3p	hsa-miR-4645-3p	47.6687	0.946362	0.965897	1.02479	1.02479	8.04205	7.84751
hsa-miR-331-3p	hsa-miR-331-3p	706.013	0.78392	0.830582	1.02226	1.02226	118.964	116.374
hsa-miR-15a-5p	hsa-miR-15a-5p	2079.65	0.904824	0.931435	1.008	1.008	347.988	345.227
hsa-miR-130a-3p	hsa-miR-130a-3p	2929.4	0.965226	0.976739	0.996649	-1.00336	487.414	489.053
hsa-miR-589-5p	hsa-miR-589-5p	1603.01	0.976057	0.98491	0.994736	-1.00529	266.464	267.874
hsa-miR-3613-5p	hsa-miR-3613-5p	62.7269	0.9785	0.985142	0.993489	-1.00655	10.4203	10.4886
hsa-miR-589-3p	hsa-miR-589-3p	257.113	0.994785	0.995995	0.979247	-1.02119	42.4029	43.3015
hsa-miR-106b-3p	hsa-miR-106b-3p	689.028	0.995664	0.995995	0.976316	-1.02426	113.462	116.214
hsa-miR-22-5p	hsa-miR-22-5p	282.585	0.867219	0.899563	0.971092	-1.02977	46.4068	47.7882
hsa-miR-574-3p	hsa-miR-574-3p	3184.18	0.873019	0.903473	0.970874	-1.03	522.854	538.539
hsa-miR-1287-5p	hsa-miR-1287-5p	31.4157	0.906	0.931435	0.970008	-1.03092	5.15624	5.31567
hsa-miR-181b-5p	hsa-miR-181b-5p	24186.9	0.802695	0.846444	0.953595	-1.04866	3935.4	4126.91
hsa-miR-10399-5p	hsa-miR-10399-5p	27.6832	0.864841	0.899563	0.953168	-1.04913	4.50323	4.72449
hsa-miR-1307-3p	hsa-miR-1307-3p	761.074	0.965764	0.976739	0.952588	-1.04977	123.766	129.926
hsa-miR-195-5p	hsa-miR-195-5p	560.374	0.702117	0.763515	0.95103	-1.05149	91.0515	95.74
hsa-miR-1277-5p	hsa-miR-1277-5p	46.1944	0.954593	0.972068	0.946396	-1.05664	7.48704	7.91111
hsa-miR-140-5p	hsa-miR-140-5p	193.896	0.727849	0.778589	0.944949	-1.05826	31.4013	33.2307
hsa-miR-361-5p	hsa-miR-361-5p	1985.94	0.693203	0.763102	0.929114	-1.07629	318.827	343.152
hsa-miR-127-5p	hsa-miR-127-5p	139.045	0.855784	0.898169	0.92782	-1.07779	22.3065	24.0418
hsa-miR-27a-3p	hsa-miR-27a-3p	72637.6	0.708487	0.765235	0.923382	-1.08297	11624	12588.5
hsa-miR-382-3p	hsa-miR-382-3p	63.5547	0.713812	0.767262	0.920634	-1.08621	10.1547	11.0302
hsa-miR-590-3p	hsa-miR-590-3p	163.423	0.864472	0.899563	0.919962	-1.087	26.1017	28.3725
hsa-miR-19a-3p	hsa-miR-19a-3p	1151.71	0.696192	0.763102	0.916358	-1.09128	183.574	200.33
hsa-miR-374a-5p	hsa-miR-374a-5p	1071.08	0.563347	0.650788	0.915368	-1.09246	170.625	186.401
hsa-miR-3184-5p	hsa-miR-3184-5p	504.801	0.518252	0.619951	0.904112	-1.10606	79.8966	88.3703
hsa-miR-330-3p	hsa-miR-330-3p	38.8396	0.825742	0.868688	0.900739	-1.1102	6.13521	6.81131
hsa-miR-652-3p	hsa-miR-652-3p	97.7632	0.696224	0.763102	0.899997	-1.11111	15.4363	17.1515
hsa-miR-365b-3p	hsa-miR-365b-3p	455.082	0.474032	0.579978	0.898119	-1.11344	71.7759	79.918
hsa-miR-23b-3p	hsa-miR-23b-3p	10556.9	0.420053	0.528033	0.897957	-1.11364	1664.88	1854.08
hsa-miR-365a-3p	hsa-miR-365a-3p	467.304	0.496049	0.601477	0.897055	-1.11476	73.6575	82.1104
hsa-miR-4531	hsa-miR-4531	64.4691	0.55785	0.649643	0.887926	-1.12622	10.107	11.3827
hsa-miR-152-5p	hsa-miR-152-5p	111.041	0.550661	0.644853	0.88774	-1.12646	17.4062	19.6073
hsa-miR-548aa	hsa-miR-548aa	49.5508	0.60014	0.683988	0.884491	-1.13059	7.75228	8.76467
hsa-miR-181b-3p	hsa-miR-181b-3p	201.173	0.474409	0.579978	0.882771	-1.1328	31.4412	35.6165
hsa-miR-485-5p	hsa-miR-485-5p	375.988	0.710909	0.765991	0.877078	-1.14015	58.5611	66.7684
hsa-miR-3613-3p	hsa-miR-3613-3p	103.081	0.494476	0.601207	0.873524	-1.14479	16.0204	18.3399
hsa-miR-301b-3p	hsa-miR-301b-3p	1320.49	0.380017	0.49442	0.867408	-1.15286	204.455	235.708
hsa-miR-126-5p	hsa-miR-126-5p	703155	0.182058	0.293535	0.867178	-1.15317	108856	125529
hsa-miR-301a-3p	hsa-miR-301a-3p	2520.91	0.343294	0.456017	0.863743	-1.15775	389.435	450.869
hsa-miR-151a-5p	hsa-miR-151a-5p	37251.3	0.176926	0.290524	0.857369	-1.16636	5731.78	6685.32
hsa-miR-224-5p	hsa-miR-224-5p	4268.7	0.287321	0.399556	0.855752	-1.16856	656.149	766.752
hsa-miR-369-5p	hsa-miR-369-5p	1129.4	0.316072	0.428818	0.855215	-1.1693	173.544	202.924
hsa-miR-10a-5p	hsa-miR-10a-5p	250290	0.140312	0.246794	0.851544	-1.17434	38370.4	45059.8
hsa-miR-1306-5p	hsa-miR-1306-5p	38.4782	0.867022	0.899563	0.846318	-1.18159	5.87923	6.94683
hsa-miR-423-3p	hsa-miR-423-3p	31929.2	0.371756	0.486563	0.845203	-1.18315	4875.11	5767.97
hsa-miR-329-3p	hsa-miR-329-3p	130.66	0.329653	0.444532	0.844203	-1.18455	19.937	23.6163
hsa-let-7f-1-3p	hsa-let-7f-1-3p	197.105	0.34681	0.459316	0.838142	-1.19311	29.9581	35.7435
hsa-miR-7974	hsa-miR-7974	238.958	0.331738	0.445992	0.835779	-1.19649	36.2636	43.389
hsa-miR-411-5p	hsa-miR-411-5p	19873.1	0.228654	0.344465	0.835497	-1.19689	3015.33	3609.03
hsa-miR-23a-3p	hsa-miR-23a-3p	9003.61	0.175748	0.289659	0.833767	-1.19938	1364.57	1636.63
hsa-miR-34a-5p	hsa-miR-34a-5p	2576.56	0.200808	0.313542	0.827738	-1.20811	388.954	469.899
hsa-miR-28-3p	hsa-miR-28-3p	27115.9	0.191501	0.305441	0.827479	-1.20849	4092.68	4945.97
hsa-miR-299-3p	hsa-miR-299-3p	553.418	0.306553	0.418454	0.826369	-1.21011	83.4676	101.005
hsa-miR-454-5p	hsa-miR-454-5p	103.55	0.404515	0.515785	0.824382	-1.21303	15.597	18.9197
hsa-miR-10a-3p	hsa-miR-10a-3p	328.669	0.195722	0.309245	0.818174	-1.22223	49.3001	60.2562
hsa-miR-6716-3p	hsa-miR-6716-3p	48.4936	0.618302	0.701899	0.813022	-1.22998	7.24873	8.91579
hsa-miR-103b	hsa-miR-103b	12317.8	0.150734	0.260999	0.80898	-1.23612	1836.18	2269.74
hsa-miR-103a-3p	hsa-miR-103a-3p	12317.8	0.150734	0.260999	0.80898	-1.23612	1836.18	2269.74
hsa-miR-1285-3p	hsa-miR-1285-3p	217.717	0.200747	0.313542	0.799671	-1.25051	32.2469	40.3253
hsa-miR-7-1-3p	hsa-miR-7-1-3p	56.5692	0.370547	0.486411	0.794463	-1.25871	8.3483	10.5081
hsa-miR-21-3p	hsa-miR-21-3p	33777.2	0.237959	0.350635	0.790569	-1.26491	4971.09	6287.99
hsa-miR-455-5p	hsa-miR-455-5p	749.038	0.293844	0.402341	0.78414	-1.27528	109.735	139.944
hsa-miR-656-3p	hsa-miR-656-3p	339.651	0.334257	0.448025	0.779738	-1.28248	49.6026	63.6144
hsa-miR-550b-2-5p	hsa-miR-550b-2-5p	64.8794	0.26109	0.372388	0.779306	-1.28319	9.47203	12.1544
hsa-miR-337-3p	hsa-miR-337-3p	417.954	0.142669	0.249952	0.77883	-1.28398	60.998	78.3201
hsa-miR-501-3p	hsa-miR-501-3p	160.013	0.289009	0.399971	0.777039	-1.28694	23.3227	30.0149
hsa-miR-342-3p	hsa-miR-342-3p	407.414	0.206322	0.317116	0.774847	-1.29058	59.2884	76.5162
hsa-let-7e-5p	hsa-let-7e-5p	26590.4	0.144197	0.251639	0.768675	-1.30094	3852.11	5011.37
hsa-miR-454-3p	hsa-miR-454-3p	446.768	0.152829	0.2636	0.765009	-1.30717	64.5477	84.375
hsa-let-7c-3p	hsa-let-7c-3p	76.1237	0.654661	0.729619	0.764267	-1.30844	10.9921	14.3825
hsa-miR-548o-3p	hsa-miR-548o-3p	245.343	0.127563	0.22982	0.763761	-1.30931	35.4136	46.3674
hsa-miR-25-3p	hsa-miR-25-3p	13509.3	0.066779	0.136315	0.757639	-1.31989	1941.09	2562.02
hsa-miR-7705	hsa-miR-7705	64.112	0.340901	0.454194	0.755768	-1.32316	9.19897	12.1717
hsa-miR-487b-3p	hsa-miR-487b-3p	1366.07	0.0948415	0.179593	0.744885	-1.34249	194.39	260.966
hsa-miR-330-5p	hsa-miR-330-5p	59.5529	0.193147	0.306967	0.742104	-1.34752	8.45615	11.3948
hsa-miR-127-3p	hsa-miR-127-3p	6907.81	0.340482	0.454194	0.740253	-1.35089	979.461	1323.14
hsa-miR-136-3p	hsa-miR-136-3p	8531.55	0.121534	0.221203	0.739989	-1.35137	1209.44	1634.41
hsa-miR-154-5p	hsa-miR-154-5p	73.9856	0.179825	0.292052	0.739102	-1.35299	10.4811	14.1808
hsa-miR-30a-3p	hsa-miR-30a-3p	6154.55	0.0530256	0.116321	0.73868	-1.35377	871.589	1179.93
hsa-miR-193b-3p	hsa-miR-193b-3p	714.525	0.0872803	0.169606	0.738572	-1.35396	101.18	136.995
hsa-miR-324-3p	hsa-miR-324-3p	140.493	0.293818	0.402341	0.735599	-1.35944	19.8484	26.9826
hsa-miR-16-5p	hsa-miR-16-5p	63138	0.0927803	0.177198	0.735535	-1.35956	8919.47	12126.5
hsa-miR-15b-5p	hsa-miR-15b-5p	1621.89	0.204465	0.317027	0.731783	-1.36653	228.449	312.181
hsa-miR-107	hsa-miR-107	1711.51	0.0466577	0.105857	0.730874	-1.36823	240.899	329.605
hsa-let-7a-5p	hsa-let-7a-5p	321871	0.00570584	0.0201516	0.730854	-1.36826	45303.4	61986.9
hsa-miR-181d-5p	hsa-miR-181d-5p	678.806	0.0675827	0.137229	0.730597	-1.36874	95.5226	130.746
hsa-miR-1185-5p	hsa-miR-1185-5p	59.7863	0.220768	0.335296	0.728486	-1.37271	8.39916	11.5296
hsa-miR-744-5p	hsa-miR-744-5p	2338.4	0.356122	0.468859	0.728399	-1.37287	328.49	450.976
hsa-miR-548k	hsa-miR-548k	560.678	0.0623976	0.13093	0.727757	-1.37409	78.7219	108.171
hsa-miR-23a-5p	hsa-miR-23a-5p	459.233	0.320694	0.433765	0.72524	-1.37885	64.3493	88.7282
hsa-miR-668-3p	hsa-miR-668-3p	32.3145	0.285393	0.398118	0.718519	-1.39175	4.5036	6.26789
hsa-miR-425-5p	hsa-miR-425-5p	1209.38	0.0393174	0.090654	0.715283	-1.39805	168.106	235.02
hsa-miR-493-3p	hsa-miR-493-3p	322.521	0.0546043	0.118531	0.713586	-1.40137	44.7689	62.738
hsa-miR-18a-3p	hsa-miR-18a-3p	199.172	0.314674	0.428226	0.713391	-1.40176	27.6425	38.748
hsa-miR-369-3p	hsa-miR-369-3p	774.275	0.0749751	0.149614	0.709276	-1.40989	107.097	150.995
hsa-miR-185-5p	hsa-miR-185-5p	166.396	0.0611854	0.12904	0.694447	-1.44	22.7318	32.7336
hsa-miR-539-5p	hsa-miR-539-5p	44.753	0.137333	0.243478	0.693384	-1.4422	6.10828	8.80938
hsa-miR-148b-3p	hsa-miR-148b-3p	1229.45	0.0626698	0.13093	0.692169	-1.44473	167.632	242.183
hsa-miR-9899	hsa-miR-9899	120.387	0.965016	0.976739	0.690497	-1.44823	16.3911	23.7381
hsa-miR-654-5p	hsa-miR-654-5p	162.94	0.24591	0.358787	0.689875	-1.44954	22.1729	32.1405
hsa-miR-377-5p	hsa-miR-377-5p	314.257	0.0471006	0.105857	0.685309	-1.4592	42.5961	62.1561
hsa-miR-380-3p	hsa-miR-380-3p	222.385	0.231789	0.34497	0.676543	-1.4781	29.9133	44.2149
hsa-miR-744-3p	hsa-miR-744-3p	70.3074	0.0955127	0.180098	0.672684	-1.48658	9.4249	14.0109
hsa-miR-7706	hsa-miR-7706	564.225	0.179265	0.292052	0.668754	-1.49532	75.3712	112.704
hsa-miR-30c-5p	hsa-miR-30c-5p	1859.59	0.0149439	0.0413045	0.662619	-1.50916	247.039	372.822
hsa-miR-379-5p	hsa-miR-379-5p	418.991	0.0129339	0.0376183	0.657531	-1.52084	55.4036	84.2602
hsa-miR-331-5p	hsa-miR-331-5p	125.767	0.0577177	0.123483	0.651316	-1.53535	16.5351	25.3872
hsa-miR-574-5p	hsa-miR-574-5p	1167.64	0.0109178	0.0330504	0.650239	-1.5379	153.36	235.852
hsa-miR-3158-3p	hsa-miR-3158-3p	67.2487	0.132945	0.236642	0.646683	-1.54635	8.80328	13.613
hsa-miR-323b-3p	hsa-miR-323b-3p	783.227	0.0462581	0.105563	0.644691	-1.55113	102.337	158.738
hsa-miR-92a-3p	hsa-miR-92a-3p	140304	0.156892	0.268526	0.643199	-1.55473	18306.4	28461.5
hsa-miR-493-5p	hsa-miR-493-5p	302.033	0.0586429	0.124862	0.64103	-1.55999	39.3273	61.3502
hsa-miR-130b-3p	hsa-miR-130b-3p	2609.39	0.0288543	0.0686639	0.638918	-1.56515	339.083	530.715
hsa-miR-93-3p	hsa-miR-93-3p	38.2075	0.161722	0.274681	0.635273	-1.57413	4.94763	7.7882
hsa-miR-93-5p	hsa-miR-93-5p	5416.54	0.0134259	0.0385452	0.63353	-1.57846	700.23	1105.28
hsa-miR-4286	hsa-miR-4286	34.5181	0.282792	0.398118	0.630661	-1.58564	4.44997	7.05605
hsa-miR-1260b	hsa-miR-1260b	4952.37	0.462297	0.571868	0.624471	-1.60136	634.589	1016.2
hsa-miR-15b-3p	hsa-miR-15b-3p	137.163	0.112097	0.20528	0.623822	-1.60302	17.5646	28.1564
hsa-miR-222-3p	hsa-miR-222-3p	2692.54	0.0226054	0.0561978	0.612154	-1.63358	340.796	556.716
hsa-miR-216a-5p	hsa-miR-216a-5p	690.967	0.170882	0.282686	0.607949	-1.64487	87.0825	143.24
hsa-miR-382-5p	hsa-miR-382-5p	585.614	0.00678597	0.022804	0.602878	-1.65871	73.4208	121.784
hsa-miR-432-5p	hsa-miR-432-5p	1837.6	0.0283672	0.0678677	0.602613	-1.65944	230.324	382.209
hsa-miR-375-3p	hsa-miR-375-3p	28.2036	0.110289	0.203645	0.601709	-1.66193	3.53172	5.86948
hsa-miR-1260a	hsa-miR-1260a	8716.28	0.258533	0.369926	0.598775	-1.67008	1088.14	1817.28
hsa-miR-191-3p	hsa-miR-191-3p	159.752	0.00952049	0.0292758	0.596309	-1.67698	19.892	33.3586
hsa-miR-181a-2-3p	hsa-miR-181a-2-3p	6747.22	0.00542822	0.0194803	0.59494	-1.68084	838.943	1410.13
hsa-miR-1301-3p	hsa-miR-1301-3p	132.571	0.190896	0.305441	0.593045	-1.68621	16.4508	27.7396
hsa-miR-758-3p	hsa-miR-758-3p	1350.64	0.0091982	0.0288434	0.59232	-1.68828	167.473	282.74
hsa-miR-24-3p	hsa-miR-24-3p	3747.33	0.00764657	0.0248374	0.591202	-1.69147	464.1	785.011
hsa-miR-18a-5p	hsa-miR-18a-5p	419.864	0.0103845	0.0316514	0.589812	-1.69546	51.9224	88.0322
hsa-miR-425-3p	hsa-miR-425-3p	43.3971	0.0881946	0.170637	0.586033	-1.70639	5.34502	9.12068
hsa-miR-345-5p	hsa-miR-345-5p	6483.21	0.00438083	0.0162456	0.583227	-1.7146	796.091	1364.98
hsa-miR-433-3p	hsa-miR-433-3p	323.912	0.0667254	0.136315	0.582395	-1.71705	39.7382	68.2324
hsa-miR-1185-2-3p	hsa-miR-1185-2-3p	65.5958	0.0601915	0.127549	0.580693	-1.72208	8.03256	13.8327
hsa-miR-410-3p	hsa-miR-410-3p	10009.6	0.00203495	0.00943284	0.5802	-1.72354	1225.07	2111.46
hsa-miR-455-3p	hsa-miR-455-3p	98.9876	0.229877	0.344465	0.575647	-1.73718	12.0547	20.9412
hsa-miR-409-3p	hsa-miR-409-3p	16194.5	0.00275741	0.0115218	0.573607	-1.74335	1967.72	3430.44
hsa-miR-409-5p	hsa-miR-409-5p	33.7821	0.181948	0.293535	0.572508	-1.7467	4.09972	7.16098
hsa-miR-193a-5p	hsa-miR-193a-5p	1633.46	0.0802317	0.157048	0.561812	-1.77995	195.862	348.625
hsa-miR-654-3p	hsa-miR-654-3p	20512.5	0.0121227	0.0357258	0.561396	-1.78128	2458.41	4379.1
hsa-miR-485-3p	hsa-miR-485-3p	540.922	0.00681559	0.022804	0.56113	-1.78212	64.8094	115.498
hsa-miR-151a-3p	hsa-miR-151a-3p	22912.9	0.000344988	0.00285351	0.553797	-1.80572	2722.17	4915.46
hsa-miR-1303	hsa-miR-1303	157.041	0.59543	0.681148	0.549642	-1.81937	18.5669	33.78
hsa-miR-671-3p	hsa-miR-671-3p	908.354	0.00320962	0.0125288	0.547617	-1.82609	107.139	195.646
hsa-miR-769-5p	hsa-miR-769-5p	5695.73	0.000615587	0.00428026	0.541156	-1.84789	666.66	1231.92
hsa-miR-299-5p	hsa-miR-299-5p	47.3508	0.229902	0.344465	0.537277	-1.86124	5.51635	10.2672
hsa-miR-191-5p	hsa-miR-191-5p	167616	0.00403625	0.0152215	0.532727	-1.87713	19419.3	36452.6
hsa-miR-381-3p	hsa-miR-381-3p	12721.1	0.00123708	0.00671703	0.530992	-1.88327	1470.68	2769.68
hsa-miR-377-3p	hsa-miR-377-3p	296.012	0.00336496	0.0130209	0.529293	-1.88931	34.1502	64.5204
hsa-miR-486-5p	hsa-miR-486-5p	876.38	0.209077	0.319722	0.528624	-1.8917	101.022	191.104
hsa-miR-221-3p	hsa-miR-221-3p	81172	0.000327049	0.00279878	0.528161	-1.89336	9351.52	17705.8
hsa-miR-210-3p	hsa-miR-210-3p	217.98	0.00261335	0.0112306	0.522733	-1.91302	24.9432	47.7168
hsa-miR-769-3p	hsa-miR-769-3p	35.1503	0.15966	0.272217	0.518905	-1.92713	4.00281	7.71396
hsa-miR-17-5p	hsa-miR-17-5p	3232.55	0.00716892	0.0235508	0.518586	-1.92832	367.965	709.554
hsa-miR-940	hsa-miR-940	55.8568	0.0140045	0.0394466	0.515957	-1.93815	6.33697	12.282
hsa-miR-1296-5p	hsa-miR-1296-5p	182.88	0.0024341	0.0108317	0.503805	-1.98489	20.4229	40.5372
hsa-miR-376c-3p	hsa-miR-376c-3p	728.58	0.00267584	0.0113404	0.499929	-2.00029	80.9456	161.914
hsa-miR-137-3p	hsa-miR-137-3p	226.656	0.00123774	0.00671703	0.495664	-2.01749	25.038	50.5141
hsa-miR-941	hsa-miR-941	6654.03	0.0362129	0.0843704	0.492517	-2.03039	731.923	1486.09
hsa-miR-889-3p	hsa-miR-889-3p	2584.58	0.00159488	0.00806502	0.491942	-2.03276	284.074	577.454
hsa-miR-106a-5p	hsa-miR-106a-5p	69.6707	0.0173523	0.045691	0.491697	-2.03377	7.65501	15.5686
hsa-let-7e-3p	hsa-let-7e-3p	196.032	0.00194222	0.00929678	0.488167	-2.04848	21.435	43.9091
hsa-miR-4695-3p	hsa-miR-4695-3p	357	0.09236	0.177156	0.486199	-2.05677	38.93	80.0701
hsa-miR-411-3p	hsa-miR-411-3p	584.103	0.00145663	0.00753723	0.485049	-2.06165	63.5935	131.107
hsa-miR-194-5p	hsa-miR-194-5p	201.613	0.00171623	0.00848583	0.48319	-2.06958	21.8937	45.3108
hsa-miR-125a-3p	hsa-miR-125a-3p	529.902	0.0062186	0.0216193	0.477028	-2.09631	57.0466	119.587
hsa-miR-99b-5p	hsa-miR-99b-5p	34451.3	0.00523599	0.0189432	0.47675	-2.09753	3707.39	7776.37
hsa-miR-20a-5p	hsa-miR-20a-5p	3303.38	0.00307691	0.0122252	0.476067	-2.10054	355.14	745.987
hsa-miR-320b	hsa-miR-320b	249.576	0.132764	0.236642	0.469925	-2.128	26.5959	56.5962
hsa-miR-134-5p	hsa-miR-134-5p	2131.29	0.00250542	0.0110387	0.468016	-2.13668	226.491	483.939
hsa-miR-3677-3p	hsa-miR-3677-3p	67.0464	0.0142195	0.039548	0.463049	-2.1596	7.0733	15.2755
hsa-miR-1197	hsa-miR-1197	229.517	0.0338277	0.0792281	0.461213	-2.16819	24.148	52.3577
hsa-miR-182-5p	hsa-miR-182-5p	219.786	0.000806434	0.00505441	0.457774	-2.18449	23.0059	50.2561
hsa-miR-625-5p	hsa-miR-625-5p	71.8345	0.0135981	0.0387893	0.454679	-2.19935	7.48428	16.4606
hsa-miR-379-3p	hsa-miR-379-3p	324.484	0.0019728	0.00933933	0.45265	-2.20921	33.7034	74.4579
hsa-miR-1185-1-3p	hsa-miR-1185-1-3p	530.696	0.00117923	0.00671703	0.451035	-2.21712	54.9865	121.912
hsa-miR-6880-5p	hsa-miR-6880-5p	125.211	0.743254	0.79316	0.449019	-2.22708	12.9334	28.8037
hsa-miR-337-5p	hsa-miR-337-5p	112.014	0.00463807	0.0170573	0.448817	-2.22808	11.5667	25.7715
hsa-miR-217-5p	hsa-miR-217-5p	203.14	0.0140652	0.0394466	0.441023	-2.26746	20.7236	46.9898
hsa-miR-125a-5p	hsa-miR-125a-5p	84444.6	0.00362673	0.0139129	0.436356	-2.29171	8551.24	19597
hsa-miR-1268b	hsa-miR-1268b	199.678	0.241364	0.353313	0.435575	-2.29582	20.1951	46.3643
hsa-miR-99b-3p	hsa-miR-99b-3p	410.145	0.000804046	0.00505441	0.432596	-2.31163	41.2834	95.4318
hsa-miR-33b-3p	hsa-miR-33b-3p	42.2056	0.0140944	0.0394466	0.432051	-2.31454	4.24448	9.82404
hsa-miR-1180-3p	hsa-miR-1180-3p	614.266	0.0219229	0.0550853	0.429415	-2.32875	61.5112	143.244
hsa-miR-641	hsa-miR-641	142.181	0.00200508	0.00939222	0.424403	-2.35625	14.121	33.2726
hsa-miR-128-1-5p	hsa-miR-128-1-5p	168.779	0.0191862	0.0491022	0.401874	-2.48834	16.1279	40.1317
hsa-miR-484	hsa-miR-484	4595.12	0.000183538	0.00185623	0.398113	-2.51185	436.154	1095.55
hsa-miR-92b-3p	hsa-miR-92b-3p	29163.8	0.0028672	0.0117056	0.379318	-2.63631	2673.39	7047.87
hsa-miR-34a-3p	hsa-miR-34a-3p	110.937	0.00278974	0.0115218	0.377897	-2.64622	10.1418	26.8374
hsa-miR-323a-3p	hsa-miR-323a-3p	381.907	0.000352681	0.00285351	0.37382	-2.67508	34.6393	92.6631
hsa-miR-3907	hsa-miR-3907	66.0815	0.793043	0.838253	0.369817	-2.70404	5.9468	16.0804
hsa-miR-671-5p	hsa-miR-671-5p	35.9038	0.0167752	0.0447003	0.367403	-2.72181	3.21562	8.7523
hsa-miR-7977	hsa-miR-7977	2720.19	0.428267	0.535334	0.362301	-2.76014	241.143	665.587
hsa-miR-376a-3p	hsa-miR-376a-3p	236.154	0.00035136	0.00285351	0.359965	-2.77805	20.8356	57.8824
hsa-miR-216a-3p	hsa-miR-216a-3p	168.304	0.00194292	0.00929678	0.35824	-2.79143	14.7969	41.3043
hsa-miR-2682-5p	hsa-miR-2682-5p	163.264	0.00012522	0.00142879	0.353741	-2.82693	14.2207	40.2008
hsa-miR-192-5p	hsa-miR-192-5p	3088.94	7.28524e-05	0.000906363	0.349846	-2.8584	266.858	762.788
hsa-miR-320a-3p	hsa-miR-320a-3p	5068.75	0.0530631	0.116321	0.338652	-2.95288	427.431	1262.15
hsa-miR-370-3p	hsa-miR-370-3p	681.917	5.71672e-05	0.000750312	0.338155	-2.95722	57.4407	169.865
hsa-miR-3529-3p	hsa-miR-3529-3p	162.387	0.000390337	0.00294406	0.331425	-3.01727	13.4741	40.655
hsa-miR-539-3p	hsa-miR-539-3p	559.165	0.00022045	0.00208724	0.319503	-3.12986	45.1319	141.257
hsa-miR-431-3p	hsa-miR-431-3p	115.348	0.000200988	0.00194434	0.318582	-3.13891	9.28975	29.1597
hsa-miR-199b-3p	hsa-miR-199b-3p	2902.98	0.000115858	0.00135676	0.313379	-3.19103	230.889	736.773
hsa-miR-199a-3p	hsa-miR-199a-3p	2865.94	8.30544e-05	0.000998897	0.307875	-3.24807	224.882	730.432
hsa-miR-625-3p	hsa-miR-625-3p	369.358	0.000647953	0.00430357	0.307751	-3.24938	28.9735	94.1459
hsa-miR-214-5p	hsa-miR-214-5p	119.534	0.00133545	0.00699148	0.307259	-3.25458	9.36515	30.4796
hsa-miR-217-3p	hsa-miR-217-3p	94.6715	0.00294218	0.0117952	0.301068	-3.3215	7.30236	24.2548
hsa-miR-222-5p	hsa-miR-222-5p	1091.65	1.86804e-05	0.000377854	0.246088	-4.06359	71.8628	292.021
hsa-miR-125b-5p	hsa-miR-125b-5p	31675.5	1.22881e-06	4.9711e-05	0.242651	-4.12115	2061.75	8496.77
hsa-miR-935	hsa-miR-935	588.775	0.0010408	0.00609418	0.240483	-4.1583	38.0471	158.211
hsa-miR-495-3p	hsa-miR-495-3p	179.622	3.37689e-05	0.000577968	0.232488	-4.3013	11.2942	48.5798
hsa-miR-214-3p	hsa-miR-214-3p	337.476	0.000152254	0.00169382	0.214194	-4.66868	19.8445	92.6476
hsa-miR-376b-3p	hsa-miR-376b-3p	281.183	2.55183e-05	0.000454226	0.213821	-4.67682	16.5106	77.217
hsa-miR-665	hsa-miR-665	1195.44	5.73272e-05	0.000750312	0.209979	-4.76237	69.1523	329.329
hsa-miR-125b-1-3p	hsa-miR-125b-1-3p	5177.82	1.53424e-06	5.4753e-05	0.20273	-4.93267	290.921	1435.02
hsa-let-7a-2-3p	hsa-let-7a-2-3p	74.8353	0.000181687	0.00185623	0.197066	-5.07443	4.10657	20.8385
hsa-miR-155-5p	hsa-miR-155-5p	11105.3	4.71205e-05	0.000698955	0.19396	-5.15571	601.356	3100.42
hsa-miR-487a-3p	hsa-miR-487a-3p	332.167	1.59953e-06	5.4753e-05	0.182313	-5.48507	17.0734	93.6489
hsa-miR-196b-5p	hsa-miR-196b-5p	866.723	3.34552e-06	8.40475e-05	0.169842	-5.88783	41.9447	246.963
hsa-miR-543	hsa-miR-543	302.697	2.45586e-06	6.83036e-05	0.165431	-6.04483	14.3224	86.5765
hsa-miR-4454	hsa-miR-4454	1109.41	0.780119	0.830509	0.157975	-6.3301	50.45	319.354
hsa-miR-100-5p	hsa-miR-100-5p	125207	2.55756e-08	3.79371e-06	0.152532	-6.55599	5523.5	36212
hsa-miR-199a-5p	hsa-miR-199a-5p	436.822	1.07624e-06	4.78927e-05	0.15222	-6.56942	19.2362	126.371
hsa-miR-100-3p	hsa-miR-100-3p	3874.33	6.389e-06	0.000139895	0.143834	-6.95245	162.396	1129.05
hsa-miR-31-5p	hsa-miR-31-5p	9252.34	1.27306e-07	1.33767e-05	0.143457	-6.97071	386.931	2697.18
hsa-miR-6765-3p	hsa-miR-6765-3p	2404.16	0.510962	0.612879	0.122369	-8.17203	87.373	714.015
hsa-miR-766-3p	hsa-miR-766-3p	173.983	0.000647931	0.00430357	0.118145	-8.46419	6.12775	51.8665
hsa-miR-3182	hsa-miR-3182	495.114	0.0687488	0.138431	0.103145	-9.69507	15.4312	149.607
hsa-miR-561-5p	hsa-miR-561-5p	369.516	1.8036e-07	1.33767e-05	0.0469102	-21.3173	5.51912	117.653
hsa-miR-335-5p	hsa-miR-335-5p	1167.04	3.49734e-10	1.55632e-07	0.0141884	-70.4799	5.44229	383.572

## Sheet: p<0.01; FDR<0.01
microRNA ID	Transcript ID	Total counts	P-value (HMVEC vs. HUVEC)	FDR step up (HMVEC vs. HUVEC)	Ratio (HMVEC vs. HUVEC)	Fold change (HMVEC vs. HUVEC)	LSMean(HMVEC) (HMVEC vs. HUVEC)	LSMean(HUVEC) (HMVEC vs. HUVEC)
hsa-miR-204-5p	hsa-miR-204-5p	1872.49	1.29772e-09	2.88744e-07	104.727	104.727	618.261	5.90355
hsa-miR-6743-5p	hsa-miR-6743-5p	635.706	3.39967e-06	8.40475e-05	45.8459	45.8459	207.378	4.52339
hsa-miR-6836-3p	hsa-miR-6836-3p	841.327	6.37479e-07	3.60129e-05	41.2911	41.2911	273.811	6.63124
hsa-miR-4652-3p	hsa-miR-4652-3p	153.318	1.55014e-07	1.33767e-05	24.0249	24.0249	49.0637	2.0422
hsa-miR-4488	hsa-miR-4488	83.2515	0.000170571	0.00185132	18.0912	18.0912	26.2969	1.45357
hsa-miR-4787-5p	hsa-miR-4787-5p	80.6573	2.08657e-05	0.000396509	15.6867	15.6867	25.2745	1.61121
hsa-miR-6089	hsa-miR-6089	80.757	0.000254288	0.00226316	15.2685	15.2685	25.2643	1.65468
hsa-miR-4485-3p	hsa-miR-4485-3p	419.14	6.47422e-07	3.60129e-05	13.1464	13.1464	129.837	9.87626
hsa-miR-3960	hsa-miR-3960	457.878	5.23189e-05	0.000750312	10.7614	10.7614	139.649	12.9768
hsa-miR-548l	hsa-miR-548l	104.517	0.000179668	0.00185623	9.99122	9.99122	31.6692	3.16971
hsa-miR-572	hsa-miR-572	52.6351	0.000279612	0.00243975	8.63849	8.63849	15.7247	1.82031
hsa-miR-3150b-5p	hsa-miR-3150b-5p	299.997	5.96878e-06	0.000139795	8.0278	8.0278	88.9221	11.0768
hsa-miR-1290	hsa-miR-1290	33.6342	0.0015905	0.00806502	7.71998	7.71998	9.92568	1.28571
hsa-miR-1908-3p	hsa-miR-1908-3p	233.748	3.72881e-05	0.000596236	7.6165	7.6165	68.8733	9.04265
hsa-miR-3065-5p	hsa-miR-3065-5p	491.565	3.7516e-05	0.000596236	7.25425	7.25425	144.004	19.851
hsa-miR-34c-5p	hsa-miR-34c-5p	132.277	2.28672e-06	6.83036e-05	6.91505	6.91505	38.5218	5.57072
hsa-miR-326	hsa-miR-326	87.6497	0.000189364	0.0018726	6.54015	6.54015	25.3418	3.8748
hsa-miR-7108-3p	hsa-miR-7108-3p	61.4588	0.000405238	0.00297391	6.36841	6.36841	17.706	2.78028
hsa-miR-1246	hsa-miR-1246	42.0348	0.000387255	0.00294406	6.33825	6.33825	12.1022	1.90939
hsa-miR-139-5p	hsa-miR-139-5p	478.633	2.45428e-06	6.83036e-05	5.83854	5.83854	136.214	23.3302
hsa-miR-4634	hsa-miR-4634	113.646	0.000242794	0.00220497	5.49467	5.49467	32.0492	5.83278
hsa-miR-2392	hsa-miR-2392	196.728	6.60179e-06	0.000139895	5.40049	5.40049	55.3305	10.2455
hsa-miR-10400-5p	hsa-miR-10400-5p	130.954	0.000465975	0.0033445	5.37129	5.37129	36.8	6.85123
hsa-miR-338-5p	hsa-miR-338-5p	39.3973	0.000359176	0.00285417	5.19551	5.19551	11.0128	2.11967
hsa-miR-148a-3p	hsa-miR-148a-3p	1069.87	5.4069e-05	0.000750312	5.15393	5.15393	298.672	57.9504
hsa-miR-30d-5p	hsa-miR-30d-5p	4645.83	7.96255e-07	3.93704e-05	4.90236	4.90236	1286.24	262.371
hsa-miR-6516-3p	hsa-miR-6516-3p	25.1284	0.00187145	0.00915159	4.50591	4.50591	6.85483	1.5213
hsa-miR-663a	hsa-miR-663a	61.4495	0.00126898	0.00680355	4.47761	4.47761	16.7437	3.73944
hsa-miR-9985	hsa-miR-9985	150.687	0.00040766	0.00297391	4.30247	4.30247	40.7561	9.47273
hsa-miR-4707-5p	hsa-miR-4707-5p	42.258	0.00106786	0.00617138	4.09602	4.09602	11.3219	2.76412
hsa-miR-378c	hsa-miR-378c	1119.84	0.000819363	0.00506412	3.56861	3.56861	291.573	81.705
hsa-miR-6724-5p	hsa-miR-6724-5p	50.2367	0.00164351	0.00821757	3.17725	3.17725	12.7368	4.00875
hsa-miR-12136	hsa-miR-12136	968.65	7.33238e-05	0.000906363	3.11189	3.11189	244.359	78.5244
hsa-miR-424-3p	hsa-miR-424-3p	492.31	4.22189e-05	0.000647842	3.06866	3.06866	123.77	40.3335
hsa-miR-30b-5p	hsa-miR-30b-5p	4302.25	2.13847e-05	0.000396509	3.06333	3.06333	1081.15	352.933
hsa-miR-378a-3p	hsa-miR-378a-3p	6293.77	0.00100873	0.00598512	3.03778	3.03778	1578.35	519.574
hsa-miR-29c-3p	hsa-miR-29c-3p	1251.54	0.000985184	0.00592442	3.02026	3.02026	313.411	103.769
hsa-miR-4775	hsa-miR-4775	166.919	0.00128874	0.00682724	2.87724	2.87724	41.2893	14.3503
hsa-miR-125b-2-3p	hsa-miR-125b-2-3p	397.768	0.000385788	0.00294406	2.40621	2.40621	93.6637	38.9258
hsa-miR-29b-3p	hsa-miR-29b-3p	1259.13	0.00209526	0.00961229	2.26101	2.26101	291.004	128.706
hsa-miR-424-5p	hsa-miR-424-5p	875.481	0.000983628	0.00592442	2.23732	2.23732	201.683	90.1446
hsa-miR-328-3p	hsa-miR-328-3p	299.907	0.000634847	0.00430357	2.21344	2.21344	68.8594	31.1097
hsa-miR-582-3p	hsa-miR-582-3p	752.757	0.000580235	0.00409848	2.19823	2.19823	172.463	78.4556
hsa-miR-361-3p	hsa-miR-361-3p	536.244	0.000723643	0.00468043	2.16323	2.16323	122.24	56.5079
hsa-miR-874-5p	hsa-miR-874-5p	218.301	0.00119698	0.00671703	2.03883	2.03883	48.8213	23.9457
hsa-let-7b-3p	hsa-let-7b-3p	892.203	0.00072573	0.00468043	2.0322	2.0322	199.32	98.0809
hsa-miR-30e-5p	hsa-miR-30e-5p	543.171	0.00216065	0.0098111	1.99956	1.99956	120.696	60.3612
hsa-miR-27a-5p	hsa-miR-27a-5p	1558.85	0.00122579	0.00671703	1.8262	1.8262	335.761	183.857
hsa-miR-10b-5p	hsa-miR-10b-5p	670519	0.000237312	0.00220008	1.66899	1.66899	139764	83741.9
hsa-miR-410-3p	hsa-miR-410-3p	10009.6	0.00203495	0.00943284	0.5802	-1.72354	1225.07	2111.46
hsa-miR-151a-3p	hsa-miR-151a-3p	22912.9	0.000344988	0.00285351	0.553797	-1.80572	2722.17	4915.46
hsa-miR-769-5p	hsa-miR-769-5p	5695.73	0.000615587	0.00428026	0.541156	-1.84789	666.66	1231.92
hsa-miR-381-3p	hsa-miR-381-3p	12721.1	0.00123708	0.00671703	0.530992	-1.88327	1470.68	2769.68
hsa-miR-221-3p	hsa-miR-221-3p	81172	0.000327049	0.00279878	0.528161	-1.89336	9351.52	17705.8
hsa-miR-137-3p	hsa-miR-137-3p	226.656	0.00123774	0.00671703	0.495664	-2.01749	25.038	50.5141
hsa-miR-889-3p	hsa-miR-889-3p	2584.58	0.00159488	0.00806502	0.491942	-2.03276	284.074	577.454
hsa-let-7e-3p	hsa-let-7e-3p	196.032	0.00194222	0.00929678	0.488167	-2.04848	21.435	43.9091
hsa-miR-411-3p	hsa-miR-411-3p	584.103	0.00145663	0.00753723	0.485049	-2.06165	63.5935	131.107
hsa-miR-194-5p	hsa-miR-194-5p	201.613	0.00171623	0.00848583	0.48319	-2.06958	21.8937	45.3108
hsa-miR-182-5p	hsa-miR-182-5p	219.786	0.000806434	0.00505441	0.457774	-2.18449	23.0059	50.2561
hsa-miR-379-3p	hsa-miR-379-3p	324.484	0.0019728	0.00933933	0.45265	-2.20921	33.7034	74.4579
hsa-miR-1185-1-3p	hsa-miR-1185-1-3p	530.696	0.00117923	0.00671703	0.451035	-2.21712	54.9865	121.912
hsa-miR-99b-3p	hsa-miR-99b-3p	410.145	0.000804046	0.00505441	0.432596	-2.31163	41.2834	95.4318
hsa-miR-641	hsa-miR-641	142.181	0.00200508	0.00939222	0.424403	-2.35625	14.121	33.2726
hsa-miR-484	hsa-miR-484	4595.12	0.000183538	0.00185623	0.398113	-2.51185	436.154	1095.55
hsa-miR-323a-3p	hsa-miR-323a-3p	381.907	0.000352681	0.00285351	0.37382	-2.67508	34.6393	92.6631
hsa-miR-376a-3p	hsa-miR-376a-3p	236.154	0.00035136	0.00285351	0.359965	-2.77805	20.8356	57.8824
hsa-miR-216a-3p	hsa-miR-216a-3p	168.304	0.00194292	0.00929678	0.35824	-2.79143	14.7969	41.3043
hsa-miR-2682-5p	hsa-miR-2682-5p	163.264	0.00012522	0.00142879	0.353741	-2.82693	14.2207	40.2008
hsa-miR-192-5p	hsa-miR-192-5p	3088.94	7.28524e-05	0.000906363	0.349846	-2.8584	266.858	762.788
hsa-miR-370-3p	hsa-miR-370-3p	681.917	5.71672e-05	0.000750312	0.338155	-2.95722	57.4407	169.865
hsa-miR-3529-3p	hsa-miR-3529-3p	162.387	0.000390337	0.00294406	0.331425	-3.01727	13.4741	40.655
hsa-miR-539-3p	hsa-miR-539-3p	559.165	0.00022045	0.00208724	0.319503	-3.12986	45.1319	141.257
hsa-miR-431-3p	hsa-miR-431-3p	115.348	0.000200988	0.00194434	0.318582	-3.13891	9.28975	29.1597
hsa-miR-199b-3p	hsa-miR-199b-3p	2902.98	0.000115858	0.00135676	0.313379	-3.19103	230.889	736.773
hsa-miR-199a-3p	hsa-miR-199a-3p	2865.94	8.30544e-05	0.000998897	0.307875	-3.24807	224.882	730.432
hsa-miR-625-3p	hsa-miR-625-3p	369.358	0.000647953	0.00430357	0.307751	-3.24938	28.9735	94.1459
hsa-miR-214-5p	hsa-miR-214-5p	119.534	0.00133545	0.00699148	0.307259	-3.25458	9.36515	30.4796
hsa-miR-222-5p	hsa-miR-222-5p	1091.65	1.86804e-05	0.000377854	0.246088	-4.06359	71.8628	292.021
hsa-miR-125b-5p	hsa-miR-125b-5p	31675.5	1.22881e-06	4.9711e-05	0.242651	-4.12115	2061.75	8496.77
hsa-miR-935	hsa-miR-935	588.775	0.0010408	0.00609418	0.240483	-4.1583	38.0471	158.211
hsa-miR-495-3p	hsa-miR-495-3p	179.622	3.37689e-05	0.000577968	0.232488	-4.3013	11.2942	48.5798
hsa-miR-214-3p	hsa-miR-214-3p	337.476	0.000152254	0.00169382	0.214194	-4.66868	19.8445	92.6476
hsa-miR-376b-3p	hsa-miR-376b-3p	281.183	2.55183e-05	0.000454226	0.213821	-4.67682	16.5106	77.217
hsa-miR-665	hsa-miR-665	1195.44	5.73272e-05	0.000750312	0.209979	-4.76237	69.1523	329.329
hsa-miR-125b-1-3p	hsa-miR-125b-1-3p	5177.82	1.53424e-06	5.4753e-05	0.20273	-4.93267	290.921	1435.02
hsa-let-7a-2-3p	hsa-let-7a-2-3p	74.8353	0.000181687	0.00185623	0.197066	-5.07443	4.10657	20.8385
hsa-miR-155-5p	hsa-miR-155-5p	11105.3	4.71205e-05	0.000698955	0.19396	-5.15571	601.356	3100.42
hsa-miR-487a-3p	hsa-miR-487a-3p	332.167	1.59953e-06	5.4753e-05	0.182313	-5.48507	17.0734	93.6489
hsa-miR-196b-5p	hsa-miR-196b-5p	866.723	3.34552e-06	8.40475e-05	0.169842	-5.88783	41.9447	246.963
hsa-miR-543	hsa-miR-543	302.697	2.45586e-06	6.83036e-05	0.165431	-6.04483	14.3224	86.5765
hsa-miR-100-5p	hsa-miR-100-5p	125207	2.55756e-08	3.79371e-06	0.152532	-6.55599	5523.5	36212
hsa-miR-199a-5p	hsa-miR-199a-5p	436.822	1.07624e-06	4.78927e-05	0.15222	-6.56942	19.2362	126.371
hsa-miR-100-3p	hsa-miR-100-3p	3874.33	6.389e-06	0.000139895	0.143834	-6.95245	162.396	1129.05
hsa-miR-31-5p	hsa-miR-31-5p	9252.34	1.27306e-07	1.33767e-05	0.143457	-6.97071	386.931	2697.18
hsa-miR-766-3p	hsa-miR-766-3p	173.983	0.000647931	0.00430357	0.118145	-8.46419	6.12775	51.8665
hsa-miR-561-5p	hsa-miR-561-5p	369.516	1.8036e-07	1.33767e-05	0.0469102	-21.3173	5.51912	117.653
hsa-miR-335-5p	hsa-miR-335-5p	1167.04	3.49734e-10	1.55632e-07	0.0141884	-70.4799	5.44229	383.572

## Sheet: p<0.01; FDR<0.01; FC>4 or FC<-4
microRNA ID	Transcript ID	Total counts	P-value (HMVEC vs. HUVEC)	FDR step up (HMVEC vs. HUVEC)	Ratio (HMVEC vs. HUVEC)	Fold change (HMVEC vs. HUVEC)	LSMean(HMVEC) (HMVEC vs. HUVEC)	LSMean(HUVEC) (HMVEC vs. HUVEC)
hsa-miR-204-5p	hsa-miR-204-5p	1872.49	1.29772e-09	2.88744e-07	104.727	104.727	618.261	5.90355
hsa-miR-6743-5p	hsa-miR-6743-5p	635.706	3.39967e-06	8.40475e-05	45.8459	45.8459	207.378	4.52339
hsa-miR-6836-3p	hsa-miR-6836-3p	841.327	6.37479e-07	3.60129e-05	41.2911	41.2911	273.811	6.63124
hsa-miR-4652-3p	hsa-miR-4652-3p	153.318	1.55014e-07	1.33767e-05	24.0249	24.0249	49.0637	2.0422
hsa-miR-4488	hsa-miR-4488	83.2515	0.000170571	0.00185132	18.0912	18.0912	26.2969	1.45357
hsa-miR-4787-5p	hsa-miR-4787-5p	80.6573	2.08657e-05	0.000396509	15.6867	15.6867	25.2745	1.61121
hsa-miR-6089	hsa-miR-6089	80.757	0.000254288	0.00226316	15.2685	15.2685	25.2643	1.65468
hsa-miR-4485-3p	hsa-miR-4485-3p	419.14	6.47422e-07	3.60129e-05	13.1464	13.1464	129.837	9.87626
hsa-miR-3960	hsa-miR-3960	457.878	5.23189e-05	0.000750312	10.7614	10.7614	139.649	12.9768
hsa-miR-548l	hsa-miR-548l	104.517	0.000179668	0.00185623	9.99122	9.99122	31.6692	3.16971
hsa-miR-572	hsa-miR-572	52.6351	0.000279612	0.00243975	8.63849	8.63849	15.7247	1.82031
hsa-miR-3150b-5p	hsa-miR-3150b-5p	299.997	5.96878e-06	0.000139795	8.0278	8.0278	88.9221	11.0768
hsa-miR-1290	hsa-miR-1290	33.6342	0.0015905	0.00806502	7.71998	7.71998	9.92568	1.28571
hsa-miR-1908-3p	hsa-miR-1908-3p	233.748	3.72881e-05	0.000596236	7.6165	7.6165	68.8733	9.04265
hsa-miR-3065-5p	hsa-miR-3065-5p	491.565	3.7516e-05	0.000596236	7.25425	7.25425	144.004	19.851
hsa-miR-34c-5p	hsa-miR-34c-5p	132.277	2.28672e-06	6.83036e-05	6.91505	6.91505	38.5218	5.57072
hsa-miR-326	hsa-miR-326	87.6497	0.000189364	0.0018726	6.54015	6.54015	25.3418	3.8748
hsa-miR-7108-3p	hsa-miR-7108-3p	61.4588	0.000405238	0.00297391	6.36841	6.36841	17.706	2.78028
hsa-miR-1246	hsa-miR-1246	42.0348	0.000387255	0.00294406	6.33825	6.33825	12.1022	1.90939
hsa-miR-139-5p	hsa-miR-139-5p	478.633	2.45428e-06	6.83036e-05	5.83854	5.83854	136.214	23.3302
hsa-miR-4634	hsa-miR-4634	113.646	0.000242794	0.00220497	5.49467	5.49467	32.0492	5.83278
hsa-miR-2392	hsa-miR-2392	196.728	6.60179e-06	0.000139895	5.40049	5.40049	55.3305	10.2455
hsa-miR-10400-5p	hsa-miR-10400-5p	130.954	0.000465975	0.0033445	5.37129	5.37129	36.8	6.85123
hsa-miR-338-5p	hsa-miR-338-5p	39.3973	0.000359176	0.00285417	5.19551	5.19551	11.0128	2.11967
hsa-miR-148a-3p	hsa-miR-148a-3p	1069.87	5.4069e-05	0.000750312	5.15393	5.15393	298.672	57.9504
hsa-miR-30d-5p	hsa-miR-30d-5p	4645.83	7.96255e-07	3.93704e-05	4.90236	4.90236	1286.24	262.371
hsa-miR-6516-3p	hsa-miR-6516-3p	25.1284	0.00187145	0.00915159	4.50591	4.50591	6.85483	1.5213
hsa-miR-663a	hsa-miR-663a	61.4495	0.00126898	0.00680355	4.47761	4.47761	16.7437	3.73944
hsa-miR-9985	hsa-miR-9985	150.687	0.00040766	0.00297391	4.30247	4.30247	40.7561	9.47273
hsa-miR-4707-5p	hsa-miR-4707-5p	42.258	0.00106786	0.00617138	4.09602	4.09602	11.3219	2.76412
hsa-miR-222-5p	hsa-miR-222-5p	1091.65	1.86804e-05	0.000377854	0.246088	-4.06359	71.8628	292.021
hsa-miR-125b-5p	hsa-miR-125b-5p	31675.5	1.22881e-06	4.9711e-05	0.242651	-4.12115	2061.75	8496.77
hsa-miR-935	hsa-miR-935	588.775	0.0010408	0.00609418	0.240483	-4.1583	38.0471	158.211
hsa-miR-495-3p	hsa-miR-495-3p	179.622	3.37689e-05	0.000577968	0.232488	-4.3013	11.2942	48.5798
hsa-miR-214-3p	hsa-miR-214-3p	337.476	0.000152254	0.00169382	0.214194	-4.66868	19.8445	92.6476
hsa-miR-376b-3p	hsa-miR-376b-3p	281.183	2.55183e-05	0.000454226	0.213821	-4.67682	16.5106	77.217
hsa-miR-665	hsa-miR-665	1195.44	5.73272e-05	0.000750312	0.209979	-4.76237	69.1523	329.329
hsa-miR-125b-1-3p	hsa-miR-125b-1-3p	5177.82	1.53424e-06	5.4753e-05	0.20273	-4.93267	290.921	1435.02
hsa-let-7a-2-3p	hsa-let-7a-2-3p	74.8353	0.000181687	0.00185623	0.197066	-5.07443	4.10657	20.8385
hsa-miR-155-5p	hsa-miR-155-5p	11105.3	4.71205e-05	0.000698955	0.19396	-5.15571	601.356	3100.42
hsa-miR-487a-3p	hsa-miR-487a-3p	332.167	1.59953e-06	5.4753e-05	0.182313	-5.48507	17.0734	93.6489
hsa-miR-196b-5p	hsa-miR-196b-5p	866.723	3.34552e-06	8.40475e-05	0.169842	-5.88783	41.9447	246.963
hsa-miR-543	hsa-miR-543	302.697	2.45586e-06	6.83036e-05	0.165431	-6.04483	14.3224	86.5765
hsa-miR-100-5p	hsa-miR-100-5p	125207	2.55756e-08	3.79371e-06	0.152532	-6.55599	5523.5	36212
hsa-miR-199a-5p	hsa-miR-199a-5p	436.822	1.07624e-06	4.78927e-05	0.15222	-6.56942	19.2362	126.371
hsa-miR-100-3p	hsa-miR-100-3p	3874.33	6.389e-06	0.000139895	0.143834	-6.95245	162.396	1129.05
hsa-miR-31-5p	hsa-miR-31-5p	9252.34	1.27306e-07	1.33767e-05	0.143457	-6.97071	386.931	2697.18
hsa-miR-766-3p	hsa-miR-766-3p	173.983	0.000647931	0.00430357	0.118145	-8.46419	6.12775	51.8665
hsa-miR-561-5p	hsa-miR-561-5p	369.516	1.8036e-07	1.33767e-05	0.0469102	-21.3173	5.51912	117.653
hsa-miR-335-5p	hsa-miR-335-5p	1167.04	3.49734e-10	1.55632e-07	0.0141884	-70.4799	5.44229	383.572
