# Supplementary material for: MicroRNA-mediated control of developmental lymphangiogenesis
Source: eLife. 2019 Sep 3;8:e46007. doi: 10.7554/eLife.46007 (PMC6721793; doi:10.7554/eLife.46007)
Supplement: Figure 1—source data 2. [file elife-46007-fig1-data2.xlsx]

## Sheet: Figure 1
Figure 1c
	HMVEC-dLy			HUVEC
miR-204	210.555	193.171	182.553	1.184	0.884	0.955
miR-126	1.034	1.051	0.92	2.294	1.612	1.556
miR-31	0.816	1.227	1	11.73	11.437	13.779
Figure 1f
	GFP-sort			RFP-sort			Double-sort
mir-204	41.38	36.62	37.28	2.75	2.87	2.8	0.95	1.07	0.99
mir-126	1.03	0.93	1.03	4.44	4.71	4.75	1.86	1.68	1.52
mir-31	0.93	0.56	1.92	63.17	47.1	36.42	7.4	2.44	7.77
Figure 1-figure supplement 1
	HMVEC-dLy				HUVEC
PROX1	1.06979	1.28688	0.826639	0.878715	0.121253	0.0988685	0.117051	0.10466
FLT4	1.46677	1.33218	0.704572	0.72636	0.0858991	0.077684	0.0640673	0.0433523
PDPN	0.863555	1.05687	0.980077	1.11797	2.58161e-05	2.4239e-05	2.52476e-05	2.58818e-05
NR2F2	1.14948	1.3222	0.829167	0.793524	3.35792	3.68168	3.08453	2.9513
KDR	1.11725	1.19514	0.880041	0.851003	2.09334	1.9973	1.93367	1.99642
CDH5	1.11953	1.22674	1.01224	0.719334	2.43924	2.19573	2.20963	2.05855
EGFL7	1.04944	1.04356	0.990855	0.921535	3.03736	2.5638	2.11778	1.79449
Figure 1-figure supplement 2c
	GFP-sort		RFP-sort		Double-sort
lyve1b	200.58	171.35	0.98	1.02	31.72	55.65
prox1a	55.92	46.3	1.03	0.97	5.66	7.38
Figure 1-figure supplement 2d
	GFP-sort		RFP-sort		Double-sort
kdrl	1.05	0.96	3.37	4.48	7.98	7.42
cdh5	1.21	0.83	9.1	10.72	11	12.75
