# Supplementary material for: MicroRNA-mediated control of developmental lymphangiogenesis
Source: eLife. 2019 Sep 3;8:e46007. doi: 10.7554/eLife.46007 (PMC6721793; doi:10.7554/eLife.46007)
Supplement: Figure 2—source data 1. [file elife-46007-fig2-data1.xlsx]

## Sheet: Figure 2
Figure 2b			Figure 2m			Figure 2n			Figure 2-figure supplement 2i				Figure 2-figure supplement 2j
Ctrl MO	Pan-204 MO		Ctrl MO	Pan-204 MO		Ctrl MO	Pan-204 MO		MO1	MO2	MO3		MO1,2	MO1,3	MO2,3	MO1,2,3
0.97	0.0011		7	4		10	0		7	7	7		3	7	7	0
1.13	0.0009		9	3		8	2		7	7	7		0	7	7	0
0.91	0.0013		8	4		10	0		7	7	7		2	7	5	0
			9	1		9	2		7	7	7		0	6	7	2
			9	2		10	3		7		7		3	7	7	4
			10	5		10	1				7		0	7	7	5
			8	6		9	3						0		7	0
			6	1		10	0						0		7
			8	1		10	0						3
			8	5		9	1						0
			8	3		10	0						0
			7	1		9	1						3
			6	4		10	2						3
			8	2		10	2						3
			7	3		10	2						0
			9	4		10	1						1
			7	2		9	1
			8	2		10	2
			8	1		7	0
			7	2		8	0
			6	1		10	4
			7	1		9	0
			8	2		10	3
				3		9	1
				3		10	0
				5			2
				2			3
				1			3
				2			1
				2			1
				2			2
				3			1
							3
							2
							1
							2
							2
							4
							2
