# Supplementary material for: MicroRNA-mediated control of developmental lymphangiogenesis
Source: eLife. 2019 Sep 3;8:e46007. doi: 10.7554/eLife.46007 (PMC6721793; doi:10.7554/eLife.46007)
Supplement: Figure 3—source data 1. [file elife-46007-fig3-data1.xlsx]

## Sheet: Figure 3
Figure 3h						Figure 3-figure supplement 1a			Figure 3-figure supplement 1d			Figure 3-figure supplement 2b
Wildtype	mir-204-1-/-	mir-204-1-/-+ MO2	mir-204-1-/-+ MO3	mir-204-1-/-+ MO2,3		Wild-type	mir-204-1-/-		mir204-1-/-	mir204-1-/-+ MO2		mir-204-1-/-	mir-204 triple mutant
7	6	2	7	0		0.997605	0.79463		2	2		1.01706	0.00147525
7	7	4	7	3		0.990615	0.861275		4	0		1.02326	0.000619747
7	7	5	7	6		1.02	0.753265		5	0			0.00140252
7	7	0	0	3					5	0
7	7	1	7	1					5	1
7	7	1	7	2					5	1
	7	0	7	0					3	0
	7	0	7	1					4	1
	7	4	7	2					6	0
		2	7	7					3
		4	7	0					5
		0	7	3
		5	7	4
		0	7	4
		5	7	1
		1	7	0
		0	7	2
		4	7	1
		4	7	2
		4		0
		0		5
		2		0
		3		1
				1
				7
