# Supplementary material for: MicroRNA-mediated control of developmental lymphangiogenesis
Source: eLife. 2019 Sep 3;8:e46007. doi: 10.7554/eLife.46007 (PMC6721793; doi:10.7554/eLife.46007)
Supplement: Figure 4—source data 1. [file elife-46007-fig4-data1.xlsx]

## Sheet: Figure 4
Figure 4d			Figure 4k				Figure 4-figure supplement 1c			Figure 4-figure supplement 1d			Figure 4-figure supplement 1e
Control	mir204-eGFP		mir204-1-/-	mir204-1-/- + MO2	mir204-1-/- + MO2 + mir204-eGFP		eGFP	mir204-eGFP		eGFP	mir204-eGFP		eGFP	mir204-eGFP
1	0		7	2	7		5	3		41490	42315		1.28547	2.1144
1	1		7	4	7		1	7		39763	40336		0.941132	1.88986
0	3		7	5	3		4	5		34750	39954		0.773399	1.97141
0	1		7	0	3		2	6		34425	38668
2	0		7	1	2		0	5		33192	38396
1	3		7	1	3		1	2		30512	38229
0	0			0	7		2	7		26087	37396
0	1			0	4		0	6		23684	37112
2	1			4	7		1	3		23605	36834
1	4			2	3		1	5		23591	36724
4	4			4	7		0	3		21806	35053
1	1			0	7			6			34777
0	3				4			6			34160
2	4				0			2			33886
0	5				5			7			33270
0	3				7			6			32776
0					2			4			32101
					2			4			31530
					7			4			30305
					7			5			30063
					3			1			29420
					6			3			29207
					6			7			28378
								3			27859
								2			25860
								2			25368
								7			25089
								6			20616
