# Supplementary material for: MicroRNA-mediated control of developmental lymphangiogenesis
Source: eLife. 2019 Sep 3;8:e46007. doi: 10.7554/eLife.46007 (PMC6721793; doi:10.7554/eLife.46007)
Supplement: Figure 5—source data 1. [file elife-46007-fig5-data1.xlsx]

## Sheet: Figure 5
Figure 5b					Figure 5c				Figure 5e					Figure 5f
hNFATc1 + miR-126(ctrl)	hNFATc1 + miR-204	hNFATc1-Mut + miR-126(ctrl)	hNFATc1-Mut + miR-204		Control mimic	miR-204-mimic	miR-204-antagomir		hNFATc1 + miR-126(ctrl)	hNFATc1 + miR-204	hNFATc1-Mut + miR-126(ctrl)	hNFATc1-Mut + miR-204		Ctrl MO	Pan-204 MO
1.04849	0.596665	0.909755	1.12999		0.82	0.31	1.38739		0.897701	0.480251	0.972199	1.58055		1.00744	1.76886
0.966901	0.647935	1.0425	1.15504		0.92	0.32	1.69496		1.09861	0.458824	1.35104	1.0482		1.00295	1.81903
0.984608	0.726674	1.04775	1.27558		1.05	0.58	1.54333		1.00369	0.472399	0.676757	1.02476		1.06321	2.45236
1.0194	0.815153	1.0293	1.02403		1.25	0.37	1.63453		1.03546	0.534485	1.39702	1.58055
									1.03319	0.423162	1.13042	1.0482
