# Supplementary material for: MicroRNA-mediated control of developmental lymphangiogenesis
Source: eLife. 2019 Sep 3;8:e46007. doi: 10.7554/eLife.46007 (PMC6721793; doi:10.7554/eLife.46007)
Supplement: Figure 6—source data 1. [file elife-46007-fig6-data1.xlsx]

## Sheet: Figure 6
Figure 6e			Figure 6k			Figure 6-figure supplement 1e			Figure 6-figure supplement 1j
Wildtype	nfatc1 MO		Wildtype	nfatc18/8		Wildtype	ATG_MO		DMSO	CsA
932.899	1681.58		1536.53	1346.4		1757.79	1226.01		1062.79	1367.74
1164.55	1411.34		667.983	2099.5		1081.55	2018.51		1420.01	1652.02
934.37	1096.89		1350.93	2102.65		1157.99	1496.74		1282.99	1469.62
1325.91	1206.33		1619.82	3310.82		1384.24	2532.88		1007.25	2037
1437.71	1895.1		1592.07	2913.09		953.835	1553.81		823.859	2570.89
681.564	1694.02		987.731	2339.9		1898.67	2203.67		1011.55	2699.76
912.037	1572.42		1320.09	1935.38		1639.64	1942.15		599.445	728.871
1024.95	1440.28		1836.06	1679.87		1671.74	2434.66		658.356	1261.86
929.073	976.68			1969.28		1640.62	2783.63		1095.46	1014.01
				1493.16		955.475			742.347	1564.85
						1197.21			874.364	1191.71
									1037.71	1089.42
									1031.94	1645.3
									934.654	1388.53
									758.272	1114.57
									817.66	1359.17
										1518.4
