# Supplementary material for: MicroRNA-mediated control of developmental lymphangiogenesis
Source: eLife. 2019 Sep 3;8:e46007. doi: 10.7554/eLife.46007 (PMC6721793; doi:10.7554/eLife.46007)
Supplement: Figure 7—source data 1. [file elife-46007-fig7-data1.xlsx]

## Sheet: Figure 7
Figure 7j				Figure 7k
Ctrl	Pan-204 MO	Pan-204 MO + nfatc1 MO		Ctrl	Pan-204 MO	Pan-204 MO + nfatc1 MO
7	0	7		7	1	6
7	0	4		7	0	5
7	0	7		6	3	0
7	5	7		7	1	4
7	0	7		7	3	5
7	2	0		7	5	3
7	2	0		7	0	5
7	6	7		7	0	4
	0	7			0	6
	5	7			1	6
	1	3			1	7
	7	7			4	5
	3	1			1	7
	2	7			1	7
	1	6			0	2
	1	1			5	4
	1	7			0	7
	1	7			3	0
	7	7			0	5
		7				7
		7				7
